# Supplementary material for: An Innovative Multi-Omics Approach Reveals the Interactions Between Honeybees and Their Environment
Source: Animals (Basel). 2025 Sep 11;15(18):2660. doi: 10.3390/ani15182660 (PMC12466506; doi:10.3390/ani15182660)
Supplement: Supplementary file 1 [file animals-15-02660-s001.zip]

Archive with 3 entries (3 files):
- Dataset S1 Metals chromatographies.xlsx
- Dataset S2 Proteins Chromatographies.xlsx
- Supplementary Table and Figures.pdf
