# Supplementary material for: An Innovative Multi-Omics Approach Reveals the Interactions Between Honeybees and Their Environment
Source: Animals (Basel). 2025 Sep 11;15(18):2660. doi: 10.3390/ani15182660 (PMC12466506; doi:10.3390/ani15182660)
Supplement: Supplementary file 1 [file animals-15-02660-s001.zip › Dataset S1 Metals chromatographies.xlsx]

## Sheet: Zn A
Argelato 22
	April	May	July	November
1	0	0	0	0
2	0	0	0	0
3	0	0	0	0
4	0	0	0	0
5	0	0	0	0
6	0	0	0	0
7	0	0	0	0
8	0	0	0	0
9	0.056	0	0	0.044
10	0.346	0.039	0.089	0.107
11	0.115	0.026	0.027	0.073
12	0.07	0	0	0.049
13	0.059	0.005	0	0.049
14	0.048	0.024	0	0.05
15	0.046	0.043	0	0.065
16	0.044	0.05	0.25	0.072
17	0.039	0.034	0.137	0.052
18	0.035	0.055	0.093	0.084
19	0.043	0.107	0.054	0.055
20	0.04	0.101	0	0.052
21	0.04	0.088	0	0.105
22	0.026	0.076	0.151	0.11
23	0.021	0.044	0.065	0.04
24	0.046	0.031	0.091	0.04
25	0.095	0.019	0.1	0.039
26	0.077	0.074	0.345	0.055
27	0.061	0.168	0.572	0.067
28	0.072	0.051	0.389	0.055
29	0.028	0.033	0.32	0.065
30	0.025	0.011	0.321	0.035
31	0.032	0.013	0.048	0.027
32	0.032	0.008	0.043	0.03
33	0.02	0.005	0.112	0.061
34	0	0	0	0
35	0	0	0	0
36	0	0	0	0
37	0	0	0	0
38	0	0	0	0
39	0	0	0	0
40	0	0	0	0

## Sheet: Cu A
	April	May	July	November
1	0	0	0	0
2	0	0	0	0
3	0	0	0	0
4	0	0	0	0
5	0	0	0	0
6	0	0	0	0
7	0	0	0	0
8	0	0	0	0
9	0	0.014	0.001	0.009
10	0.012	0.018	0.006	0.008
11	0	0.015	0.003	0.004
12	0.011	0.018	0	0.003
13	0.022	0.024	0	0.015
14	0.019	0.027	0	0.025
15	0.013	0.028	0	0.024
16	0.009	0.022	0	0.015
17	0.015	0.025	0.001	0.015
18	0.02	0.027	0.025	0.018
19	0.037	0.032	0.016	0.014
20	0.063	0.045	0.021	0.066
21	0.06	0.043	0.032	0.082
22	0.031	0.045	0.022	0.031
23	0.009	0.038	0.013	0.026
24	0.009	0.018	0.01	0.014
25	0.009	0.017	0	0.002
26	0.007	0.015	0.005	0
27	0.009	0.011	0	0
28	0.009	0.011	0.003	0.005
29	0.007	0.01	0.004	0.001
30	0	0.007	0.004	0
31	0	0	0	0.001
32	0	0	0	0
33	0	0	0	0
34	0	0	0	0
35	0	0	0	0
36	0	0	0	0
37	0	0	0	0
38	0	0	0	0
39	0	0	0	0
40	0	0	0	0

## Sheet: Cu M
	April	May	July	November
1	0	0	0	0
2	0	0	0	0
3	0	0	0	0
4	0	0	0	0
5	0	0	0	0
6	0	0	0	0
7	0	0	0	0
8	0	0	0	0
9	0.006	0.01	0	0.012
10	0.007	0.025	0.01	0
11	0.023	0.023	0.009	0
12	0.015	0.028	0.006	0.015
13	0.004	0.035	0.001	0.01
14	0.018	0.056	0.022	0.02
15	0.017	0.05	0.016	0.017
16	0.003	0.049	0.003	0.019
17	0.016	0.08	0.01	0.021
18	0.025	0.091	0.011	0.04
19	0.041	0.104	0.022	0.066
20	0.049	0.136	0.036	0.077
21	0.035	0.115	0.022	0.09
22	0.018	0.093	0.009	0.072
23	0.016	0.085	0.002	0.015
24	0.02	0.044	0.005	0.006
25	0.018	0.041	0	0.006
26	0.016	0.031	0	0.002
27	0.007	0.023	0	0.001
28	0.006	0.01	0	0
29	0.007	0.012	0	0.002
30	0.009	0.031	0.009	0.003
31	0.02	0.013	0.003	0.002
32	0.014	0.012	0	0.005
33	0	0	0	0.003
34	0	0	0	0.003
35	0	0	0.001	0
36	0	0	0.002	0.001
37	0	0	0	0
38	0	0	0	0
39	0	0	0	0
40	0	0	0	0

## Sheet: Zn M
	April	May	July	November
1	0	0	0	0
2	0	0	0	0
3	0	0	0	0
4	0	0	0	0
5	0	0	0	0
6	0	0	0	0
7	0	0	0	0
8	0	0	0	0
9	0	0	0	0.022
10	0.003	0.018	0.023	0.05
11	0.075	0.02	0.097	0.343
12	0.047	0	0.002	0.071
13	0.011	0	0.023	0.018
14	0.01	0.012	0.015	0.035
15	0.005	0.038	0.004	0.058
16	0.037	0.001	0.006	0.049
17	0.061	0.051	0.018	0.044
18	0.003	0.016	0	0.034
19	0.284	0.049	0.008	0.05
20	0.029	0	0.016	0.05
21	0.045	0	0.012	0.05
22	0.075	0	0.009	0.058
23	0.087	0.033	0.01	0.065
24	0.182	0.079	0.035	0.027
25	0.291	0.307	0.11	0.035
26	0.272	0.156	0.055	0.1
27	0.153	0.056	0.022	0.072
28	0.064	0	0.019	0.066
29	0.02	0	0.03	0.052
30	0	0	0.01	0.022
31	0.015	0.01	0	0.021
32	0.016	0	0	0.032
33	0	0	0	0.033
34	0	0	0	0
35	0	0	0	0
36	0	0	0	0
37	0	0	0	0
38	0	0	0	0
39	0	0	0	0
40	0	0	0	0
