# Supplementary material for: An Innovative Multi-Omics Approach Reveals the Interactions Between Honeybees and Their Environment
Source: Animals (Basel). 2025 Sep 11;15(18):2660. doi: 10.3390/ani15182660 (PMC12466506; doi:10.3390/ani15182660)
Supplement: Supplementary file 1 [file animals-15-02660-s001.zip › Dataset S2 Proteins Chromatographies.xlsx]

## Sheet: M
		Apr	May	Jul	Nov
	1	0	0	0	0
	2	0	0	0	0.005
	3	0	0	0	0
	4	0	0	0	0
	5	0	0	0	0
	6	0	0	0	0
	7	0.017	0	0	0
	8	0	0	0	0
	9	0.01684	0	0.03	0.566
	10	0.5058	1.4446	0.767	2.583
	11	0.47315	1.3015	0.395	1.501
	12	0.23415	0.3849	0.153	0.646
	13	0.1772	0.1953	0.051	0.361
	14	0.1406	0.1233	0.036	0.215
	15	0.1234	0.1109	0	0.165
	16	0.1094	0.0845	0	0.096
	17	0.08325	0.0913	0	0.067
	18	0.1076	0.0565	0	0.063
	19	0.0919	0.061	0	0.066
	20	0.07645	0.0494	0	0.047
	21	0.099	0.0632	0	0.042
	22	0.108	0.0899	0.012	0.03
	23	0.145	0.0935	0.032	0.041
	24	0.1964	0.1692	0.098	0.101
	25	0.32745	0.3045	0.199	0.183
	26	0.64835	0.4365	0.427	0.32
	27	0.7254	0.5221	0.523	0.456
	28	0.8984	0.5278	0.551	0.582
	29	1.07615	0.743	0.624	0.714
	30	1.8025	1.3926	0.828	1.133
	31	2.04	1.7231	0.706	1.506
	32	1.26475	1.1343	0.327	1.194
	33	0.444	0.4288	0.102	0.526
	34	0.1037	0.1	0.03	0.15
	35	0.0275	0.0464	0.024	0.033
	36	0.0031	0.034	0.031	0.016
	37	0	0.029	0.022	0
	38	0.0016	0.0398	0.001	0
	39	0.0027	0.0387	0.001	0.006
	40	0	0	0

## Sheet: A
			A 280
			Apr	May	Jul	Nov
		1	0	0.0862	0.0477	0
		2	0	0.0974	0.0467	0
		3	0.004175	0.0903	0.0559	0
		4	0.003775	0.0837	0.044	0
		5	0.015175	0.1014	0.0625	0
		6	0.020775	0.0937	0.0715	0
		7	0.036175	0.1039	0.0746	0
		8	0.035975	0.1231	0.0709	0
		9	0.043975	0.107	0.078	0
		10	0.241975	0.1659	0.1229	0.0751
		11	1.14787	0.4829	0.6189	1.3989
		12	0.960275	0.4242	0.4221	1.0545
		13	0.477875	0.2922	0.26	0.468
		14	0.278175	0.2281	0.1823	0.2718
		15	0.198275	0.1972	0.1478	0.1701
		16	0.142875	0.1941	0.1351	0.1227
		17	0.138875	0.1858	0.1099	0.0981
		18	0.119075	0.167	0.1303	0.0718
		19	0.105975	0.181	0.115	0.0766
		20	0.095975	0.1761	0.1175	0.0613
		21	0.096575	0.1858	0.1011	0.0461
		22	0.081875	0.1731	0.0881	0.0394
		23	0.105175	0.1757	0.1023	0.0384
		24	0.117975	0.1781	0.12	0.0516
		25	0.144275	0.2111	0.1436	0.0507
		26	0.259175	0.355	0.2112	0.1462
		27	0.405475	0.5819	0.2877	0.1887
		28	0.531475	0.8609	0.4716	0.2939
		29	0.673675	1.0481	0.6984	0.4277
		30	0.741775	0.9682	0.6887	0.4613
		31	1.25047	1.0587	0.6824	0.4242
		32	1.88307	2.0588	0.7477	0.4632
		33	1.51598	2.8347	0.7935	0.5241
		34	0.625175	2.0697	0.4334	0.3215
		35	0.054075	0.8326	0.1454	0.1077
		36	0	0.2141	0.0465	0
		37	0	0.0701	0.0478	0
		38	0	0.0547	0.0827	0
		39	0	0.0587	0.0365	0
		40	0	0.0391	0.0312	0
